# Supplementary material for: The effects of different doses of dexmedetomidine on the requirements for propofol for loss of consciousness in patients monitored via the bispectral index: a double-blind, placebo-controlled trial
Source: BMC Anesthesiol. 2020 Apr 25;20:96. doi: 10.1186/s12871-020-01013-x (PMC7183661; doi:10.1186/s12871-020-01013-x)
Supplement: Supplementary file 1 — Additional file 1. Raw data on oxygen saturation (SpO2), mean arterial pressure (MAP) and heart rate (HR). [file 12871_2020_1013_MOESM1_ESM.xlsx]

## Sheet: Control
Control Group
Before receiving drugs				End of the infusion
MAP(mmhg)	HR	Spo2		MAP(mmhg)	HR	Spo2
89	85	99		81	60	94
77	83	97		66	78	92
84	85	95		70	92	90
91	104	97		89	85	90
93	94	98		77	80	92
79	74	100		63	64	90
106	87	96		85	78	91
89	63	100		75	62	94
75	90	98		67	78	95
105	86	97		95	75	92
73	72	96		70	72	90
77	68	100		60	63	92
84	60	100		74	53	92
75	84	99		65	76	91
98	64	100		82	63	96
87	85	100		71	81	95
102	67	96		100	50	90
103	93	99		79	85	95
102	67	98		90	68	98
100	88	90		85	65	92
95	77	95		86	60	96
88	70	99		88	70	97
82	69	99		70	72	94
87	72	99		64	65	93

## Sheet: DEX0.5
0.5 µg•kg–1 DEX
Before receiving drugs				End of the infusion
MAP(mmhg)	HR	Spo2		MAP(mmhg)	HR	Spo2
107	60	99		106	73	98
84	67	100		75	54	98
113	84	100		114	65	98
73	93	98		66	79	100
85	80	94		87	55	94
82	87	97		82	97	97
91	101	98		74	90	97
80	71	98		70	55	96
98	108	100		83	98	93
76	106	100		73	68	99
79	73	97		78	64	95
90	86	99		79	73	96
113	73	98		99	61	93
94	81	100		77	72	96
103	62	98		96	64	94
87	72	100		68	63	97
103	67	95		106	69	96
76	75	97		74	60	98
73	75	100		69	59	99
95	66	100		81	58	96
84	94	99		79	74	97
109	75	95		102	65	97
91	88	96		88	76	92
88	85	96		85	74	94

## Sheet: DEX1.0
Before receiving drugs				End of the infusion
MAP(mmhg)	HR	Spo2		MAP(mmhg)	HR	Spo2
87	90	100		75	75	95
84	98	97		70	57	92
75	79	97		89	58	100
84	64	100		90	50	93
110	60	98		116	59	96
103	81	96		106	71	92
83	76	100		70	61	99
72	73	97		73	62	96
91	80	98		94	68	98
82	79	95		91	44	92
91	113	94		66	88	92
69	66	98		91	85	99
100	63	96		116	65	90
92	79	99		96	56	93
84	100	99		128	86	95
101	75	95		110	60	91
69	72	100		101	75	91
102	80	97		78	80	96
89	80	100		112	64	98
98	88	99		77	55	93
85	70	98		83	53	95
89	76	99		85	60	94
79	77	99		89	50	94
80	69	99		83	55	93
91	70	97		85	43	92
